# Supplementary material for: Pheromone Activity after Stimulation with Ampicillin in a Plasmid-Free Enterococcus faecalis Strain
Source: Microorganisms. 2022 Nov 19;10(11):2294. doi: 10.3390/microorganisms10112294 (PMC9692682; doi:10.3390/microorganisms10112294)
Supplement: Supplementary file 1 [file microorganisms-10-02294-s001.zip]

Archive with 1 entries (1 files):
- microorganisms-2020388-supplementary.pdf
